# Supplementary material for: Specific plasma metabolite profile in intestinal Behçet’s syndrome
Source: Orphanet J Rare Dis. 2025 Jan 13;20:21. doi: 10.1186/s13023-024-03484-4 (PMC11727545; doi:10.1186/s13023-024-03484-4)
Supplement: Supplementary file 2 — Supplementary material 2. [file 13023_2024_3484_MOESM2_ESM.xlsx]

## Sheet: Sheet1
name	ID	mz	rt	ppm	formula	KEGG	IBS_Mean	IBS_Median	IBS_RSD	NC_Mean	NC_Median	NC_RSD	FC	log2FC	P.value	-log10(P.value)	FDR	VIP	posneg
Cyclohexylamine	M100T159	100.112	158.5	0.75915	C6H13N	C00571	1.50907e+07	1.50746e+07	5.85	1.61908e+07	1.63031e+07	6.49	0.93	-0.1	0.000235779	3.63	0.00147665	1.40761	pos
2-Ketobutyric acid	M102T61	102.128	61.4	2.99607	C4H6O3	C00109	1.58767e+07	7.84498e+06	149.3	5.7849e+07	6.38807e+07	45.14	0.27	-1.87	6.70857e-09	8.17	2.43774e-07	1.94883	pos
gamma-Aminobutyric acid	M104T492	104.107	491.9	4.64646	C4H9NO2	C00334	1.79943e+07	1.7478e+07	21.8	1.22317e+07	1.19242e+07	14.24	1.47	0.56	9.73558e-09	8.01	3.36036e-07	2.12382	pos
Catechol	M111T61	111.092	61.1	2.45895	C6H6O2	C00090	1.97126e+07	2.25391e+07	72.57	3.46518e+07	3.2302e+07	27.99	0.57	-0.81	9.15978e-06	5.04	0.000101243	1.57193	pos
Uracil	M112T35_3	112.018	35.4	2.99853	C4H4N2O2	C00106	4.8172e+06	4.95849e+06	15.97	4.10522e+06	4.2282e+06	18.95	1.17	0.23	0.00586509	2.23	0.0196292	1.10071	pos
(R)-Pantolactone	M113T38	113.106	37.7	11.1931	C6H10O3	C01012	1.55368e+06	1.39736e+06	35.3	2.17566e+06	1.78672e+06	39.92	0.71	-0.49	0.00150049	2.82	0.00650652	1.26004	pos
L-Prolinamide	M115T46	115.087	46	1.94636	C5H10N2O	C19781	1.72933e+07	1.44429e+07	40.32	1.10445e+07	1.0872e+07	25.28	1.57	0.65	1.27582e-05	4.89	0.00013423	1.70135	pos
(R)-5,6-Dihydrothymine	M128T73	128.071	72.9	0.00877035	C5H8N2O2	C21028	2.82664e+07	2.83077e+07	5.63	2.94744e+07	29641045	4.74	0.96	-0.06	0.00800307	2.1	0.0252505	1.05717	pos
Pyroglutamic acid	M129T195	129.055	195.1	0.244479	C5H7NO3	C01879	4.55927e+06	3.91639e+06	39.4	2.94576e+06	3.01159e+06	17.48	1.55	0.63	0.000136336	3.87	0.000944477	1.55839	pos
Oxoglutaric acid	M129T476	129.127	476	2.8022	C5H6O5	C00026	5.94304e+06	6.00277e+06	6.87	6.3881e+06	6.37957e+06	4.06	0.93	-0.1	2.05743e-05	4.69	0.000199542	1.53301	pos
Isoquinoline	M130T358	130.065	358.2	0.184523	C9H7N	C06323	3.04174e+06	2.30327e+06	63.36	6.08293e+07	5.33217e+06	162.45	0.05	-4.32	0.000621369	3.21	0.00323902	1.70569	pos
Ketoleucine	M130T399	130.065	398.8	16.9146	C6H10O3	C00233	2.18402e+06	2.16048e+06	4.69	2.12119e+06	2.12636e+06	2.86	1.03	0.04	0.00935478	2.03	0.0285663	1.02073	pos
L-Glutamic gamma-semialdehyde	M131T102	131.049	102.3	14.4812	C5H9NO3	C01165	2.41662e+07	2.51291e+07	16.1	2.69706e+07	2.64955e+07	6.81	0.9	-0.16	0.0010347	2.99	0.00486177	1.08197	pos
L-Leucine	M132T78_1	132.102	78.1	0.575314	C6H13NO2	C00123	3.40359e+09	2.77961e+09	79.92	1.09989e+09	8.98262e+08	46.65	3.09	1.63	3.23947e-07	6.49	6.26478e-06	1.93655	pos
2-Keto-6-aminocaproate	M146T113	146.081	113.1	0.164292	C6H11NO3	C03239	1.79692e+07	1.75496e+07	24.15	2.16485e+07	2.14093e+07	15.63	0.83	-0.27	0.00237167	2.62	0.00946743	1.17217	pos
D-beta-Phenylalanine	M148T102	148.076	102.4	27.9189	C9H11NO2	C20488	2.89221e+06	2.8724e+06	17.81	2.45978e+06	2.50046e+06	20.01	1.18	0.23	0.00458659	2.34	0.0161221	1.17072	pos
(+)-cis-Isopulegone	M153T109	153.139	109	0.0463731	C10H16O	C11951	3.26241e+06	3.07402e+06	45.12	5.13523e+06	4.5755e+06	40.56	0.64	-0.65	0.000378913	3.42	0.0021653	1.37831	pos
N(6)-Methyllysine	M161T352	161.133	351.5	0.135076	C7H16N2O2	C02728	274574	235318	62.21	78679.1	70629.2	35.45	3.49	1.8	3.08295e-13	12.51	6.15338e-11	2.39693	pos
Anabasine	M163T289	163.039	288.6	0.0010482	C10H14N2	C06180	3.67468e+06	3.18558e+06	75.59	586103	544918	32.32	6.27	2.65	3.67746e-10	9.43	2.13696e-08	2.1298	pos
Dihydroxyacetone phosphate	M171T37	171.148	37	7.73685	C3H7O6P	C00111	1.02445e+07	1.01322e+07	22.1	6.17369e+06	6.15109e+06	13.6	1.66	0.73	1.46816e-12	11.83	2.3511e-10	2.43425	pos
Tetrahydrodipicolinate	M172T358	172.076	358.2	1.41213	C7H9NO4	C03972	1.27554e+07	1.26163e+07	10.45	1.17309e+07	1.15976e+07	8.93	1.09	0.12	0.00528392	2.28	0.0180526	1.20521	pos
Quinaldic acid	M174T174	174.113	173.7	14.653	C10H7NO2	C06325	565837	578499	21.37	1.16965e+06	949828	54.45	0.48	-1.05	4.71862e-07	6.33	8.69944e-06	1.79181	pos
N-Formyl-L-glutamic acid	M175T252	175.034	252	0.487948	C6H9NO5	C01045	2.65304e+06	2.27717e+06	57.96	6.20777e+06	4.07447e+06	80.45	0.43	-1.23	0.000371476	3.43	0.00212988	1.31561	pos
Ascorbate	M177T447	177.055	447.2	3.51054	C6H8O6	C00072	2.92559e+06	2.75361e+06	52.44	1.03401e+06	913865	52.97	2.83	1.5	1.32926e-06	5.88	2.11392e-05	1.82466	pos
5-Deoxy-D-glucuronate	M179T298	179.071	297.7	0.108248	C6H10O6	C16737	1.65807e+06	1.43194e+06	90.62	2.47531e+06	2.44217e+06	30.79	0.67	-0.58	0.00011926	3.92	0.000849691	1.33911	pos
3-O-Methylgallate	M185T241	185.044	241.2	0.040459	C8H8O5	C05616	5.65435e+06	5.34887e+06	38.52	3.51559e+06	3.34703e+06	49.07	1.61	0.69	5.38163e-05	4.27	0.000440379	1.52292	pos
N-Alpha-acetyllysine	M188T229	188.071	228.8	0.710611	C8H16N2O3	C12989	2.14213e+07	1.66876e+07	54.35	1.58072e+07	1.57165e+07	10.44	1.36	0.44	0.00378159	2.42	0.0137887	1.10236	pos
3,4-Methylenedioxyamphetamine	M194T38	194.117	38.1	4.28423	C11H15NO2	C07577	1.75493e+07	1.89703e+07	27.5	2.13572e+07	2.15442e+07	11.06	0.82	-0.28	0.00220788	2.66	0.00890132	1.13733	pos
Dopaquinone	M196T238_1	196.061	238.5	0.632458	C9H9NO4	C00822	1.72392e+08	1.42061e+08	49.6	1.24251e+08	1.02579e+08	55.32	1.39	0.47	0.0118998	1.92	0.0347064	1.05985	pos
L-Tryptophan	M204T185	204.089	185.2	2.44991	C11H12N2O2	C00078	1.52427e+06	1.41481e+06	62.54	877198	837517	31.42	1.74	0.8	5.8481e-05	4.23	0.000470995	1.6808	pos
Pantothenol	M206T106	206.139	106	0.97022	C9H19NO4	C05944	1.50145e+06	1.47324e+06	10.93	1.83381e+06	1.85124e+06	5.43	0.82	-0.29	3.97707e-11	10.4	3.48867e-09	2.16401	pos
L-Kynurenine	M209T103	209.092	103.2	1.31999	C10H12N2O3	C00328	1.12381e+08	1.05613e+08	29.3	1.40178e+08	1.30644e+08	27.79	0.8	-0.32	0.00549981	2.26	0.0186606	1.15329	pos
Genipin	M209T388	209.081	388.5	20.2505	C11H14O5	C09780	1.54317e+06	1.53251e+06	20.2	1.24919e+06	1.21578e+06	12.99	1.24	0.3	0.000276459	3.56	0.00168171	1.45614	pos
Pyrimidodiazepine	M221T111	221.092	110.7	0.366611	C9H11N5O2	C02587	1.24567e+06	1.14114e+06	67.49	440800	394606	97.95	2.83	1.5	0.00210579	2.68	0.00857001	1.27584	pos
Cerulenin	M224T380	224.128	380.3	0.0156255	C12H17NO3	C12058	5.25495e+06	3.96617e+06	94.8	7.24663e+06	5.94026e+06	46.1	0.73	-0.46	0.0045404	2.34	0.0159883	1.08979	pos
Pseudouridine	M245T72	245.077	71.8	0.0493886	C9H12N2O6	C02067	1.06765e+07	9.27662e+06	31.31	8.06428e+06	8.20695e+06	26.43	1.32	0.4	0.00241141	2.62	0.00958995	1.21647	pos
Lenticin	M247T229	247.144	228.8	0.307513	C14H18N2O2	C09213	1.21343e+08	1.14562e+08	19.26	1.05642e+08	1.04371e+08	8.93	1.15	0.2	0.00244079	2.61	0.0096901	1.18302	pos
Sulfisoxazole	M250T243	250.064	242.6	14.1324	C11H13N3O3S	C07318	2.59982e+09	2.24577e+09	55.02	1.07409e+09	6.81816e+08	76.67	2.42	1.28	1.06385e-07	6.97	2.52175e-06	1.92006	pos
16-Hydroxy hexadecanoic acid	M255T505	255.232	504.8	15.4135	C16H32O3	C18218	2.63768e+07	2.18546e+07	48.14	4.26267e+06	309040	122.55	6.19	2.63	7.46049e-07	6.13	1.28754e-05	2.26636	pos
Glycerophosphocholine	M258T53	258.11	53.2	0.974687	C8H21NO6P	C00670	1.55394e+08	1.8162e+08	59.64	2.02635e+08	1.97001e+08	14.08	0.77	-0.38	0.00269231	2.57	0.0104979	1.02381	pos
(5-L-Glutamyl)-L-glutamate	M259T253	259.082	253.3	26.1153	C10H16N2O7	C05282	598153	405847	89.46	20839.5	20660.5	35.31	28.7	4.84	4.01208e-11	10.4	3.49711e-09	2.24398	pos
9-OxoODE	M277T445	277.216	445	13.1089	C18H30O3	C14766	2.85698e+06	3.01573e+06	18.25	3.51886e+06	3.60418e+06	7.41	0.81	-0.3	1.75002e-06	5.76	2.62245e-05	1.5817	pos
(9Z,12Z,15Z)-Octadecatrienoic acid	M279T543	279.232	542.9	1.16032	C18H30O2	C06427	4.25656e+07	2.56679e+07	74.95	8.80695e+07	87025566	30.25	0.48	-1.05	1.79646e-06	5.75	2.68048e-05	1.74583	pos
13S-hydroxyoctadecadienoic acid	M279T678	279.231	678	4.65564	C18H32O3	C14762	1.73306e+06	982405	141.64	1.54467e+07	1.69663e+07	56.41	0.11	-3.16	1.61142e-12	11.79	2.55085e-10	2.32608	pos
Linoleic acid	M281T654	281.247	653.5	1.69246	C18H32O2	C01595	1.50874e+07	1.49638e+07	7.7	1.64049e+07	1.61614e+07	7.64	0.92	-0.12	0.000446951	3.35	0.00246413	1.44377	pos
1-Methyladenosine	M282T479	282.242	479.4	1.31308	C11H15N5O4	C02494	7.25782e+06	7.07915e+06	19.39	5.56397e+06	5.53314e+06	7.89	1.3	0.38	2.00825e-07	6.7	4.21611e-06	1.75345	pos
Oleic acid	M282T521	282.279	520.7	0.807522	C18H34O2	C00712	8.96305e+06	9.24545e+06	14.92	1.05412e+07	1.09942e+07	18.47	0.85	-0.23	0.00359787	2.44	0.0132742	1.10865	pos
Retinol	M286T616	286.229	615.8	3.84308	C20H30O	C00473	8.19351e+06	8.15662e+06	6.69	8.64328e+06	8.64007e+06	6.83	0.95	-0.08	0.00855688	2.07	0.0265957	1.07131	pos
Aspartame	M295T230	295.129	230.2	0.0353047	C14H18N2O5	C11045	9.3744e+06	6.49047e+06	54.21	1.51583e+07	1.43618e+07	49.39	0.62	-0.69	0.00434885	2.36	0.0154322	1.12376	pos
Tridemorph	M298T661	298.31	660.9	2.60132	C19H39NO	C11285	6.34372e+06	3.70435e+06	103.25	7.04671e+06	6.6847e+06	16.87	0.9	-0.15	0.00496727	2.3	0.0171538	1.02886	pos
12(S)-HETE	M303T518	303.231	518.4	0.214658	C20H32O3	C14777	1.58937e+07	1.46576e+07	29.78	2.07802e+07	1.94847e+07	29.32	0.76	-0.39	0.00222201	2.65	0.00894734	1.24392	pos
Nicotianamine	M304T265	304.128	264.5	0.00500921	C12H21N3O6	C05324	657634	598968	43.85	434815	386520	41.71	1.51	0.6	0.00174775	2.76	0.00736085	1.33573	pos
3a-Hydroxy-5b-pregnane-20-one	M319T683	319.263	682.8	0.55127	C21H34O2	C05480	1.00629e+07	9.43134e+06	32.04	1.34197e+07	1.38261e+07	25.26	0.75	-0.42	0.00101521	2.99	0.00478001	1.29516	pos
Mycophenolate	M321T306	321.131	306.4	8.02166	C17H20O6	C20380	1.12745e+06	1.05035e+06	21.27	1.39976e+06	1.39801e+06	15.63	0.81	-0.31	0.000305659	3.51	0.00182626	1.42862	pos
Oleoylethanolamide	M326T598	326.305	598.1	2.37815	C20H39NO2	C20792	5.42718e+06	5.61249e+06	46.54	1.44143e+07	1.42591e+07	24.63	0.38	-1.41	5.05044e-11	10.3	4.21544e-09	2.14084	pos
13Z,16Z-docosadienoic acid	M336T589_1	336.31	588.6	21.1119	C22H40O2	C16533	6.65092e+08	3.45883e+08	89.44	1.15923e+09	1.34125e+09	63.74	0.57	-0.8	0.014204	1.85	0.0399301	1.0285	pos
Erucic acid	M338T583_1	338.34	583.2	1.20349	C22H42O2	C08316	8.11451e+08	6.69427e+08	51.34	1.23783e+09	1.0256e+09	59.68	0.66	-0.61	0.0103187	1.99	0.0309338	1.07848	pos
S-Adenosylhomocysteine	M384T649	384.347	649.4	0.648543	C14H20N6O5S	C00021	1.58267e+07	1.55798e+07	11.62	1.86449e+07	1.75928e+07	21.87	0.85	-0.24	0.00612855	2.21	0.0203821	1.25736	pos
Vitamin D3	M385T589_2	385.292	588.7	0.27133	C27H44O	C05443	7.15244e+08	6.79945e+08	32.75	1.05836e+09	1.05953e+09	18.11	0.68	-0.57	1.86191e-06	5.73	2.74249e-05	1.75129	pos
S-Hexyl-glutathione	M391T520	391.285	520.2	2.7192	C16H29N3O6S	C02886	1.64209e+07	1.67972e+07	17.47	1.40593e+07	1.43913e+07	24.4	1.17	0.22	0.0108008	1.97	0.0320995	1.01229	pos
3alpha,7alpha,12beta-Trihydroxy-5beta-cholanate	M391T559	391.283	558.6	6.47618	C24H40O5	C04661	2.6133e+07	2.72857e+07	34.8	1.39365e+07	1.45031e+07	18.77	1.88	0.91	1.51577e-06	5.82	2.32982e-05	1.71451	pos
Allocholic acid	M408T645_2	408.366	645.1	1.6726	C24H40O5	C00695	5.20459e+08	5.21364e+08	10.91	6.19504e+08	5.98406e+08	11.75	0.84	-0.25	3.2553e-06	5.49	4.3316e-05	1.73552	pos
2,22-Dideoxy-3-dehydroecdysone	M430T384	430.294	383.8	1.64339	C27H42O4	C16498	4.47993e+06	4.22196e+06	51.84	2.85186e+06	2.69968e+06	23.03	1.57	0.65	0.000910062	3.04	0.00437771	1.2501	pos
3beta,5beta-Ketotriol	M432T371_2	432.312	371.1	0.6762	C27H44O4	C16494	1.05497e+07	1.02599e+07	21.4	1.59272e+07	1.58329e+07	25.16	0.66	-0.59	2.87884e-08	7.54	8.32927e-07	2.02768	pos
Deoxyuridine-5'-triphosphate	M468T587_2	468.387	587.2	5.65376	C9H15N2O14P3	C00460	4.39759e+08	4.51641e+08	22.48	5.73021e+08	5.52496e+08	21.52	0.77	-0.38	0.000114784	3.94	0.000827215	1.4983	pos
Protoporphyrin IX	M545T643_2	545.398	643.2	6.08026	C34H34N4O4	C02191	2.63881e+07	1.4473e+07	82.04	7.24227e+07	6.0002e+07	42.57	0.36	-1.46	6.60156e-09	8.18	2.41158e-07	1.93381	pos
Avermectin B1b aglycone	M570T515_2	570.351	515.4	7.89297	C33H46O8	C11963	3.25549e+08	3.30317e+08	22.09	3.77657e+08	3.80706e+08	12.23	0.86	-0.21	0.00263994	2.58	0.010335	1.10877	pos
1-Hexadecylthio-2-hexadecanoylamino-1,2-dideoxy-sn-glycero-3-phosphocholine	M719T677_2	718.583	677.5	8.53625	C40H84N2O5PS	C04873	681991	311450	154.16	4.42388e+06	3.75198e+06	55.24	0.15	-2.7	1.56969e-13	12.8	3.93051e-11	2.34342	pos
2-Aminoisobutyric acid	M102T397	102.056	396.9	2.70439	C4H9NO2	C03665	1.83877e+06	1.98521e+06	56.66	876642	471591	72.45	2.1	1.07	0.000878961	3.06	0.00257932	1.1204	neg
Hydroxylaminobenzene	M108T72	108.046	72.5	1.62894	C6H7NO	C02720	2.08242e+06	1.93231e+06	44.46	1.21549e+06	1.20898e+06	28.1	1.71	0.78	9.37431e-05	4.03	0.00036312	1.23896	neg
Hydroquinone	M109T149	109.03	148.6	4.36577	C6H6O2	C00530	1.02971e+07	3.14915e+06	131.99	66930	65724.6	38.63	153.85	7.27	1.49742e-12	11.82	8.31202e-11	1.94522	neg
Creatinine	M112T69	112.051	69.1	4.67578	C4H7N3O	C00791	1.1422e+07	1.13353e+07	16.73	7.29449e+06	7.37649e+06	10.41	1.57	0.65	1.69388e-15	14.77	2.99834e-13	2.06957	neg
Fumaric acid	M115T56	115.04	56.3	10.949	C4H4O4	C00122	1.61066e+07	1.16362e+07	73.63	5.04398e+06	3.00464e+06	76.19	3.19	1.68	1.6742e-05	4.78	8.00073e-05	1.39055	neg
Methylmalonic acid	M117T580	116.929	579.9	10.5503	C4H6O4	C02170	2.22815e+09	2.22026e+09	6.52	1.8499e+09	1.85711e+09	4.26	1.2	0.27	7.90137e-15	14.1	1.12572e-12	2.0632	neg
L-Erythrulose	M119T52	119.035	51.9	0	C4H8O4	C02045	1.31158e+08	1.5334e+08	50.1	5.97798e+07	3.06931e+07	79.25	2.19	1.13	5.28939e-05	4.28	0.000220162	1.28579	neg
Phenylethylamine	M121T264	121.03	264.2	11.0019	C8H11N	C05332	1.04671e+06	77627.4	155.51	8.13484e+06	3.02534e+06	124.89	0.13	-2.96	1.22085e-05	4.91	6.08307e-05	1.42141	neg
Nicotinic acid	M122T35	122.025	34.7	1.8357	C6H5NO2	C00253	2.17756e+06	2.04494e+06	28.5	1.24582e+06	1.22476e+06	34.19	1.75	0.81	0.000104568	3.98	0.000399118	1.49036	neg
3-Hydroxybenzyl alcohol glucoside	M123T109	123.046	109	2.81606	C7H8O2	C03351	1.38912e+07	1.40439e+07	6.73	1.1536e+07	1.15871e+07	5.33	1.2	0.27	1.29209e-13	12.89	1.06303e-11	2.01812	neg
4-Methylcatechol	M123T253	123.046	253.3	4.06353	C7H8O2	C06730	780887	33570.5	324.46	1.08839e+06	1.06311e+06	60.85	0.72	-0.48	4.76219e-08	7.32	5.21403e-07	1.55809	neg
Mesaconate	M129T108_1	129.02	108.2	7.5647	C5H6O4	C01732	1.56968e+06	1.65469e+06	29.08	915467	835026	34.59	1.71	0.78	1.39237e-06	5.86	9.41717e-06	1.50227	neg
3-Methyl-2-oxovaleric acid	M129T108_2	129.056	108.1	1.36375	C6H10O3	C03465	5.38658e+08	5.41926e+08	22.9	3.82414e+08	3.81358e+08	7.04	1.41	0.49	1.60162e-09	8.8	3.07412e-08	1.64918	neg
(S)-3-Methyl-2-oxopentanoic acid	M129T73	129.056	73.1	0.588893	C6H10O3	C00671	8.85093e+06	9.04232e+06	24.74	1.32721e+07	1.3267e+07	12.79	0.67	-0.58	5.60464e-06	5.25	3.1249e-05	1.26215	neg
L-Malic acid	M133T46	133.014	46.4	2.07496	C4H6O5	C00149	4.86268e+07	5.30417e+07	43.47	8.00647e+07	7.16163e+07	52.13	0.61	-0.72	0.000803766	3.09	0.00239147	1.11239	neg
Phenylacetic acid	M135T287	135.045	287.1	2.04376	C8H8O2	C07086	1.3239e+06	902355	56.46	4.31179e+06	2.97448e+06	100.98	0.31	-1.7	0.00142696	2.85	0.00396537	1.23718	neg
Phenyl acetate	M135T663	134.895	663	11.1547	C8H8O2	C00548	9.03584e+07	7.87881e+07	45.84	2.36714e+09	2.3285e+09	57.02	0.04	-4.71	3.01981e-12	11.52	1.52067e-10	2.24251	neg
Urocanic acid	M137T56	137.036	56.4	1.45947	C6H6N2O2	C00785	1685022	1.09074e+06	58.36	4.66793e+06	3.34153e+06	100.58	0.36	-1.47	0.00023703	3.63	0.000821866	1.33558	neg
L-Glutamine	M145T132	145.062	131.8	2.59199	C5H10N2O3	C00064	4.405e+06	4.55392e+06	35.27	2.43523e+06	2.29621e+06	38.59	1.81	0.86	4.1033e-05	4.39	0.000175638	1.34866	neg
trans-Cinnamate	M147T451	146.966	450.6	5.58331	C9H8O2	C00423	1.33214e+07	1.26031e+07	40.06	8.48057e+06	7.99308e+06	19.67	1.57	0.65	0.000281115	3.55	0.000953222	1.05467	neg
L-Methionine	M148T56	148.044	56.3	2.02642	C5H11NO2S	C00073	1.85783e+07	1.78825e+07	23.17	2.16667e+07	2.15235e+07	7.63	0.86	-0.22	1.50213e-05	4.82	7.265e-05	1.25444	neg
2-Methoxy-4-vinylphenol	M149T220	149.061	219.7	3.19332	C9H10O2	C17883	301908	284075	29.83	398475	352169	33.62	0.76	-0.4	0.00240355	2.62	0.00622062	1.02579	neg
D-Xylose	M149T545	149.01	545.3	11.0395	C5H10O5	C00181	1.2359e+07	1.1525e+07	36.25	8.67105e+06	8.54221e+06	12.53	1.43	0.51	3.19198e-05	4.5	0.000141396	1.1954	neg
Acetaminophen	M150T90	150.056	89.5	2.66566	C8H9NO2	C06804	3.22171e+07	3.09316e+07	29.22	1.96127e+07	1.98431e+07	16.02	1.64	0.72	7.22967e-10	9.14	1.57382e-08	1.79687	neg
p-Hydroxyphenylacetic acid	M151T74_1	151.041	74.4	2.85939	C8H8O3	C00642	2.23126e+06	2.18726e+06	40.42	3.77316e+06	3.30606e+06	42.11	0.59	-0.76	0.000291802	3.53	0.000984887	1.15833	neg
Phenyllactate	M165T114	165.056	114.4	1.06631	C9H10O3	C05607	3.01079e+07	3.09999e+07	25.18	1.7098e+07	1.75187e+07	26.65	1.76	0.82	1.4665e-09	8.83	2.87782e-08	1.8049	neg
1-Methylxanthine	M165T84	165.042	84.2	0.145418	C6H6N4O2	C16358	2.16242e+06	2121578	41.56	3264451	3.31527e+06	28.67	0.66	-0.59	0.00017712	3.75	0.000632923	1.18447	neg
L-4-Hydroxyphenylglycine	M166T406	166.051	406.2	2.26436	C8H9NO3	C12323	5.00004e+06	5.02022e+06	10.23	4.27765e+06	4.25211e+06	8.07	1.17	0.23	9.40617e-07	6.03	6.73065e-06	1.54822	neg
3,4-Dihydroxybenzeneacetic acid	M167T109	167.035	109.2	0.143682	C8H8O4	C01161	1.38911e+08	1.0581e+08	71.14	5.64214e+07	3.26518e+07	75.25	2.46	1.3	1.18445e-05	4.93	5.93548e-05	1.40241	neg
Capric acid	M171T457	171.139	457.2	1.43813	C10H20O2	C01571	3.89238e+06	3.71485e+06	26.08	1.62192e+06	1.55433e+06	19.88	2.4	1.26	2.46873e-16	15.61	5.96991e-14	2.1142	neg
Diaminopimelic acid	M171T69	171.078	69.4	4.61778	C7H14N2O4	C00666	2.4189e+06	2.44726e+06	32.13	1.72124e+06	1.71982e+06	30.53	1.41	0.49	0.00277947	2.56	0.00704984	1.01352	neg
N-Acetylleucine	M172T96	172.098	95.6	0.139456	C8H15NO3	C02710	292313	303810	27.27	190890	208282	40.59	1.53	0.61	0.00295262	2.53	0.00743202	1.12204	neg
Shikimic acid	M173T151	173.046	150.6	0.303851	C7H10O5	C00493	5.20614e+06	5.27983e+06	20.89	3.56907e+06	3.64263e+06	18.58	1.46	0.54	1.48192e-07	6.83	1.37403e-06	1.60126	neg
2-Oxoarginine	M173T73	173.082	73	10.3998	C6H11N3O3	C03771	3.50517e+06	3.5555e+06	15.93	4.79999e+06	4.86677e+06	10.06	0.73	-0.45	8.95242e-11	10.05	2.62345e-09	1.74673	neg
Guanidinosuccinic acid	M175T63	174.956	62.6	8.4276	C5H9N3O4	C03139	6.85632e+06	6.13243e+06	44.22	3.90695e+06	3.81319e+06	22.98	1.75	0.81	2.89594e-06	5.54	1.76824e-05	1.37173	neg
Cysteinylglycine	M177T369	177.034	369.3	2.12388	C5H10N2O3S	C01419	113068	27509.6	148.66	141254	123412	51.04	0.8	-0.32	0.00075207	3.12	0.00225518	1.01004	neg
Nicotinuric acid	M180T102	180.056	101.8	12.2184	C8H8N2O3	C05380	21510.4	3907.78	135.27	571262	556649	46.54	0.04	-4.73	4.17276e-15	14.38	6.77069e-13	2.04927	neg
4-Pyridoxic acid	M182T96	182.046	96.4	0	C8H9NO4	C00847	9.14846e+06	9.1165e+06	19.89	6.83e+06	6.79633e+06	18.32	1.34	0.42	4.52812e-06	5.34	2.5902e-05	1.42658	neg
10-Oxodecanoate	M185T282	185.118	282.2	1.21004	C10H18O3	C02217	2.21121e+06	1.9851e+06	29.54	1.51308e+06	1.50439e+06	14.24	1.46	0.55	2.00679e-07	6.7	1.78967e-06	1.4641	neg
Homo-L-arginine	M187T59_2	187.12	58.7	1.47499	C7H16N4O2	C01924	6.71895e+06	6.11552e+06	36.41	4.00371e+06	3.93161e+06	25.41	1.68	0.75	2.23196e-06	5.65	1.41355e-05	1.4768	neg
Quinate	M191T34	190.928	33.8	0.0240397	C7H12O6	C00296	635733	659967	20.68	139717	122158	32.37	4.55	2.19	9.45394e-25	24.02	1.38059e-21	2.29116	neg
Salicyluric acid	M194T149	194.046	149.5	1.42234	C9H9NO4	C07588	1.06858e+07	4.7129e+06	144.21	164155	159410	23.37	65.1	6.02	6.99904e-11	10.15	2.15116e-09	1.82908	neg
Methyl beta-D-galactoside	M194T468	194.083	467.8	5.63322	C7H14O6	C03619	3.08209e+08	1.702e+08	119.44	1.25049e+06	1.27081e+06	16.61	246.47	7.95	1.76237e-09	8.75	3.31474e-08	1.73627	neg
Gluconic acid	M195T73	195.052	72.8	5.00379	C6H12O7	C00257	5.01505e+06	4.72294e+06	28.32	2.82395e+06	2.64926e+06	20.93	1.78	0.83	7.28605e-10	9.14	1.58292e-08	1.80848	neg
N-Acetylserotonin	M199T529	199.17	528.7	6.17428	C12H14N2O2	C00978	4.00604e+07	3.7703e+07	36.01	2.57769e+07	2.53057e+07	13.85	1.55	0.64	2.69051e-07	6.57	2.30299e-06	1.4654	neg
Indolepyruvate	M202T225	202.051	224.6	0.118782	C11H9NO3	C00331	789963	712765	46.39	415060	415534	34.59	1.9	0.93	8.58033e-07	6.07	6.22616e-06	1.54476	neg
L-Arogenate	M208T143	208.062	143.4	3.31633	C10H13NO5	C00826	7.13413e+06	3.87113e+06	113.45	65990.7	64634.2	13.17	108.11	6.76	6.42726e-07	6.19	4.81948e-06	1.46507	neg
Deoxyribose 5-phosphate	M213T270_1	213.015	270.3	7.62387	C5H11O7P	C00673	3.74122e+06	3.7234e+06	22.52	2.9331e+06	2.91732e+06	12.54	1.28	0.35	3.50997e-05	4.45	0.000153236	1.2585	neg
Tridecanoic acid	M213T559	213.186	559.5	0.825569	C13H26O2	C17076	5.43606e+06	5.17952e+06	34.9	3.39601e+06	3.36828e+06	10	1.6	0.68	9.16801e-08	7.04	9.144e-07	1.50596	neg
12-Hydroxydodecanoic acid	M215T331	215.01	331.4	3.75516	C12H24O3	C08317	197517	184117	28.33	147053	141932	14.66	1.34	0.43	3.33566e-05	4.48	0.000146612	1.264	neg
Cytidine	M243T261	243.088	261.2	9.05031	C9H13N3O5	C00475	1.19877e+06	1.12433e+06	23.21	909765	889514	20.17	1.32	0.4	4.32694e-05	4.36	0.000184277	1.35231	neg
Sotalol	M253T312_1	253.108	311.9	27.2216	C12H20N2O3S	C07309	6.29631e+06	6.38477e+06	28.88	3.5572e+06	3.30498e+06	21.62	1.77	0.82	3.61672e-09	8.44	6.06722e-08	1.75598	neg
Palmitic acid	M255T508	255.232	507.9	0.530881	C16H32O2	C00249	1.97845e+07	1.98463e+07	28.36	1.04249e+07	1.03265e+07	37.24	1.9	0.92	8.96652e-08	7.05	8.97584e-07	1.65254	neg
(S)-Abscisic acid	M263T306	263.129	306.1	1.809	C15H20O4	C06082	2.00717e+07	1.41513e+07	109.49	1.6197e+06	1.51715e+06	56.5	12.39	3.63	7.79034e-13	12.11	4.80697e-11	1.96151	neg
Formononetin	M267T475	267.197	475.3	20.6239	C16H12O4	C00858	2.89872e+06	2.77338e+06	32.12	2.22729e+06	2.23769e+06	18.73	1.3	0.38	0.00212234	2.67	0.00558689	1.00218	neg
Dehydroepiandrosterone	M269T504	269.212	504.3	0.394225	C19H28O2	C01227	2.05853e+07	2.07961e+07	51.12	1.04154e+07	6.04603e+06	69.91	1.98	0.98	0.000519706	3.28	0.00163742	1.12228	neg
Stearidonic acid	M275T555	275.201	554.6	2.63081	C18H28O2	C16300	3.11775e+07	3.15004e+07	19.1	1.78598e+07	1.77234e+07	12.36	1.75	0.8	4.51951e-15	14.34	7.07142e-13	2.08498	neg
Glycitein	M283T387	283.068	386.6	22.8779	C16H12O5	C14536	1.04047e+07	9.19592e+06	46.07	4.7892e+06	4.75125e+06	46.21	2.17	1.12	1.29486e-07	6.89	1.22854e-06	1.59417	neg
Guanosine	M283T598	283.258	598.1	19.6055	C10H13N5O5	C00387	5.39967e+07	5.15523e+07	36.27	1.95019e+07	1.9424e+07	18.94	2.77	1.47	1.60928e-15	14.79	2.87765e-13	2.03414	neg
Hexadecanedioate	M285T418	285.207	418.3	1.31834	C16H30O4	C19615	1.04375e+07	9.98883e+06	34.85	1.64252e+07	1.38776e+07	34.05	0.64	-0.65	1.97394e-05	4.7	9.23473e-05	1.38693	neg
Luteolin	M285T566	285.243	566.2	2.85991	C15H10O6	C01514	2.13662e+07	2.25305e+07	36.21	1.14165e+07	12400165	45.17	1.87	0.9	1.95245e-05	4.71	9.15767e-05	1.38026	neg
Epiandrosterone	M289T54	288.953	54.1	2.70634	C19H30O2	C07635	2.74237e+07	1.07868e+07	129.61	1.39922e+08	7.16914e+07	119.65	0.2	-2.35	0.0016601	2.78	0.00451591	1.09417	neg
13(S)-HPOT	M291T443	291.199	442.7	11.2981	C18H30O4	C04785	2.5688e+06	2.13832e+06	55.58	3.68208e+06	3.49677e+06	30.87	0.7	-0.52	0.000139765	3.85	0.000513791	1.19976	neg
12,13-DHOME	M295T35	295.232	35	14.531	C18H34O4	C14829	234408	193185	83.15	816060	732419	38.42	0.29	-1.8	5.29914e-09	8.28	8.30609e-08	1.67961	neg
9,10-Epoxyoctadecenoic acid	M295T492	295.228	492.4	1.09746	C18H32O3	C14825	8.86439e+06	3.79213e+06	122.77	1.92874e+07	1.73206e+07	24.97	0.46	-1.12	1.46483e-06	5.83	9.86852e-06	1.39796	neg
17a-Ethynylestradiol	M296T477_1	296.178	476.8	0.337635	C20H24O2	C07534	4.09457e+06	3.89087e+06	20.61	2.93965e+06	2.97862e+06	13.56	1.39	0.48	8.57896e-08	7.07	8.65004e-07	1.6601	neg
5'-Methylthioadenosine	M297T519	297.243	519.1	0.411496	C11H15N5O3S	C00170	2.07638e+08	1.82528e+08	43.14	1.25418e+08	1.23266e+08	18.51	1.66	0.73	4.34694e-06	5.36	2.50249e-05	1.34013	neg
Arachidonate	M303T36	303.239	36	19.0477	C20H32O2	C00219	1.90956e+06	1.43249e+06	61.03	901915	704068	71.5	2.12	1.08	0.000537002	3.27	0.00168555	1.13782	neg
Prostaglandin B2	M333T351	333.206	351.3	2.47294	C20H30O4	C05954	448271	148556	114.23	1.13961e+06	1.19709e+06	51.22	0.39	-1.35	9.26683e-05	4.03	0.000359672	1.26957	neg
Prostaglandin A2	M333T453	333.206	452.7	4.20161	C20H30O4	C05953	3.16546e+06	3.2601e+06	15.17	2.52424e+06	2.60886e+06	19.8	1.25	0.33	0.0069272	2.16	0.0155332	1.07693	neg
dGMP	M347T339	347.163	338.7	20.6017	C10H14N5O7P	C00362	1.09664e+07	1.06811e+07	33.85	6.07767e+06	6.50137e+06	32.56	1.8	0.85	7.21e-07	6.14	5.32889e-06	1.53923	neg
Tetracosanoic acid	M349T488	349.238	487.5	0.122315	C24H48O2	C08320	1.56915e+07	1.46912e+07	49.13	9.81534e+06	9.32317e+06	19.09	1.6	0.68	9.60111e-06	5.02	4.97685e-05	1.26246	neg
Prostaglandin F2a	M353T378	353.233	378.5	1.20034	C20H34O5	C00639	4.17592e+06	4.25087e+06	37.03	6.71602e+06	6.45913e+06	15.46	0.62	-0.69	3.46352e-08	7.46	4.02434e-07	1.55873	neg
S-Lactoylglutathione	M378T350	378.1	349.9	5.92533	C13H21N3O8S	C03451	1.23774e+07	1.04962e+07	56.33	5.00501e+06	2.22874e+06	81.99	2.47	1.31	3.21389e-05	4.49	0.000142117	1.35612	neg
Sphingosine 1-phosphate	M378T461	378.25	460.9	21.6154	C18H38NO5P	C06124	8.9291e+06	7.92462e+06	39.59	6.1525e+06	4.89498e+06	66.12	1.45	0.54	0.00088205	3.05	0.00258652	1.13225	neg
Mitragynine	M397T506	397.203	506.4	25.6328	C23H30N2O4	C09226	4.3266e+06	2.82747e+06	83.07	2.20669e+06	2.25273e+06	44.37	1.96	0.97	0.00277139	2.56	0.00703036	1.02192	neg
Lanosterin	M425T519_2	425.255	519	5.96011	C30H50O	C01724	1.08815e+08	1.14745e+08	18.86	1.29547e+08	1.27348e+08	12.32	0.84	-0.25	0.00013665	3.86	0.000503715	1.11998	neg
Euphol	M425T669_2	425.368	669.4	26.8561	C30H50O	C08624	1.01384e+08	1.01203e+08	29.69	1.58438e+08	1.59388e+08	23.8	0.64	-0.64	5.45779e-05	4.26	0.000226372	1.30322	neg
Cucurbitacin B	M557T512	557.318	511.7	10.3639	C32H46O8	C08794	3.22539e+06	3.01682e+06	35.16	8.08068e+06	7.90945e+06	34.34	0.4	-1.33	4.44953e-11	10.35	1.45202e-09	1.86355	neg
