# Supplementary material for: Specific plasma metabolite profile in intestinal Behçet’s syndrome
Source: Orphanet J Rare Dis. 2025 Jan 13;20:21. doi: 10.1186/s13023-024-03484-4 (PMC11727545; doi:10.1186/s13023-024-03484-4)
Supplement: Supplementary file 3 — Supplementary material 3. [file 13023_2024_3484_MOESM3_ESM.xlsx]

## Sheet: Sheet1
name	ID	mz	rt	ppm	formula	KEGG	IBS1_Mean	IBS1_Median	IBS1_RSD	IBS2_Mean	IBS2_Median	IBS2_RSD	FC	log2FC	P.value	-log10(P.value)	FDR	VIP	posneg
2-Pyrrolidinone	M100T106	100.076	105.8	1.75867	C5H9NO	C11118	9.22129e+07	9.48657e+07	18.27	6.81316e+07	7.26237e+07	26.23	1.35	0.44	0.00210222	2.68	0.0353934	1.87387	pos
2-Ketobutyric acid	M102T61	102.128	61.4	2.99607	C4H6O3	C00109	4.05066e+06	4.18545e+06	46.13	2.37607e+07	1.17375e+07	118.42	0.17	-2.55	8.73794e-06	5.06	0.000679881	2.59383	pos
Dimethylglycine	M104T53	104.07	53.2	0.730274	C4H9NO2	C01026	3.85749e+07	3.54922e+07	34.58	2.4975e+07	2.49227e+07	23.72	1.54	0.63	0.000463447	3.33	0.0128164	2.09508	pos
(R)-Pantolactone	M113T38	113.106	37.7	11.1931	C6H10O3	C01012	1.80226e+06	1.5264e+06	35.48	1.38796e+06	1.29634e+06	30.23	1.3	0.38	0.0298734	1.52	0.182285	1.31541	pos
Bovinocidin	M119T55	119.016	55.2	3.82962	C3H5NO4	C05669	1.31526e+07	1.39033e+07	20.34	1.05619e+07	8.6081e+06	32.08	1.25	0.32	0.0349336	1.46	0.199886	1.45273	pos
Ciliatine	M126T60	125.986	59.5	1.79773	C2H8NO3P	C03557	4.35523e+07	3.93147e+07	29.31	3.41297e+07	2.87162e+07	36.89	1.28	0.35	0.0424322	1.37	0.226154	1.29026	pos
(R)-5,6-Dihydrothymine	M128T73	128.071	72.9	0.00877035	C5H8N2O2	C21028	2.9184e+07	2.91161e+07	5.47	2.76547e+07	2.79142e+07	4.68	1.06	0.08	0.00771866	2.11	0.0825322	1.67792	pos
Oxoglutaric acid	M129T476	129.127	476	2.8022	C5H6O5	C00026	5.64838e+06	5.53685e+06	6.26	6.13947e+06	6.09766e+06	5.2	0.92	-0.12	0.00041969	3.38	0.0120667	2.15813	pos
Ketoleucine	M130T399	130.065	398.8	16.9146	C6H10O3	C00233	2.22763e+06	2.22416e+06	3.68	2.15494e+06	2.12785e+06	4.93	1.03	0.05	0.0475014	1.32	0.241043	1.19493	pos
D-allo-Isoleucine	M132T637	132.101	637	10.257	C6H13NO2	C21092	2.35164e+07	2.32895e+07	8.49	2.02116e+07	2.16667e+07	24.13	1.16	0.22	0.018435	1.73	0.138509	1.29495	pos
trans-trans-Muconic acid	M143T35	143.038	35.4	25.6342	C6H6O4	C02480	6.43321e+06	6.73235e+06	49.81	3.36911e+06	2.34769e+06	46.76	1.91	0.93	0.00317108	2.5	0.0458828	1.839	pos
2-Keto-6-aminocaproate	M146T113	146.081	113.1	0.164292	C6H11NO3	C03239	1.58003e+07	1.64968e+07	22.01	1.94152e+07	1.91582e+07	22.31	0.81	-0.3	0.0220656	1.66	0.154179	1.4978	pos
4-Hydroxycinnamic acid	M147T687	146.98	687.2	0.0290683	C9H8O3	C00811	1.73839e+08	1.69136e+08	40.5	1.03459e+08	1.06597e+08	22.92	1.68	0.75	0.000435372	3.36	0.0123628	2.20751	pos
2-Oxo-4-methylthiobutanoic acid	M149T247	149.023	246.9	0.0259304	C5H8O3S	C01180	1.80845e+06	1.90524e+06	24.27	1.40863e+06	1.28594e+06	26.19	1.28	0.36	0.015351	1.81	0.123724	1.60395	pos
(+)-cis-Isopulegone	M153T109	153.139	109	0.0463731	C10H16O	C11951	4.19087e+06	4.24942e+06	35.71	2.64343e+06	2.59352e+06	42.01	1.59	0.66	0.00452426	2.34	0.0581775	1.72713	pos
Dopamine	M153T89	153.078	88.7	3.91956	C8H11NO2	C03758	2.18663e+06	2.14894e+06	6.91	2.03643e+06	2.03543e+06	3.57	1.07	0.1	0.00500086	2.3	0.0620467	1.99147	pos
Pelargonic acid	M158T425	158.154	425.2	2.02435	C9H18O2	C01601	5.37673e+07	4.32864e+07	39.88	4.00525e+07	3.59943e+07	35.07	1.34	0.42	0.0274706	1.56	0.174022	1.51447	pos
4-Hydroxycinnamoylmethane	M162T73	162.076	72.6	0.275634	C10H10O2	C12088	5.31851e+06	5.27357e+06	22.18	8.55006e+06	8.81046e+06	16.78	0.62	-0.68	8.37598e-07	6.08	0.000117708	2.6961	pos
S-Methyl-L-methionine	M164T78	164.074	77.8	0.0827323	C6H14NO2S	C03172	3.79733e+06	3.81263e+06	16.82	3.07603e+06	3.25605e+06	27.44	1.23	0.3	0.0247382	1.61	0.164269	1.29954	pos
4-Hydroxyphenylglyoxylate	M166T62	166.026	61.8	4.21621	C8H6O4	C03590	1.40584e+07	1.66366e+07	58.76	3.98932e+06	2.08558e+06	143.28	3.52	1.82	0.00437531	2.36	0.0571154	1.81879	pos
Tropate	M167T366	167.07	366	0.454899	C9H10O3	C01456	947259	906977	31.55	748618	634236	45.13	1.27	0.34	0.0417677	1.38	0.2242	1.40045	pos
Quinaldic acid	M174T174	174.113	173.7	14.653	C10H7NO2	C06325	624263	618321	14.25	526886	541212	23.87	1.18	0.24	0.0459629	1.34	0.23755	1.08511	pos
N-Formyl-L-glutamic acid	M175T252	175.034	252	0.487948	C6H9NO5	C01045	1.37357e+06	1.32153e+06	58.64	3.50601e+06	3.3834e+06	37.05	0.39	-1.35	8.64225e-06	5.06	0.000676256	2.55528	pos
Ascorbate	M177T447	177.055	447.2	3.51054	C6H8O6	C00072	4.43716e+06	4.40091e+06	17.15	1.91788e+06	1.88227e+06	50.9	2.31	1.21	1.37997e-06	5.86	0.000168186	2.58115	pos
N-Acetylglutamic acid	M190T102	190.086	102.4	21.7948	C7H11NO5	C00624	4.62526e+06	4.64321e+06	10.58	4.19542e+06	4.21247e+06	13.49	1.1	0.14	0.0373074	1.43	0.208184	1.37138	pos
Myristicin	M193T298	193.086	297.7	0.124297	C11H12O3	C10480	1.22899e+06	1.23259e+06	1.5	1.36246e+06	1.31708e+06	9.56	0.9	-0.15	0.000309851	3.51	0.00987792	1.98826	pos
Dodecanoic acid	M200T357	200.164	356.9	1.99104	C12H24O2	C02679	3.89193e+06	3.96136e+06	42.95	6.21336e+06	5.4118e+06	47.79	0.63	-0.67	0.00807587	2.09	0.0845786	1.63691	pos
Pantothenol	M206T106	206.139	106	0.97022	C9H19NO4	C05944	1.35411e+06	1.35985e+06	7.3	1.59968e+06	1.59627e+06	7.42	0.85	-0.24	1.79581e-06	5.75	0.000205937	2.71338	pos
Genipin	M209T388	209.081	388.5	20.2505	C11H14O5	C09780	1.828e+06	1.76738e+06	11.55	1.35329e+06	1.33625e+06	15.05	1.35	0.43	1.36215e-06	5.87	0.000167496	2.65571	pos
Nicorandil	M211T195	211.058	194.5	0.0809772	C8H9N3O4	C13280	213372	206717	17.99	182133	185279	20	1.17	0.23	0.0295508	1.53	0.181273	1.47773	pos
Pantothenic acid	M220T108	220.118	107.9	0.109032	C9H17NO5	C00864	7.68502e+07	3.58126e+07	106.18	2.21933e+07	1.84434e+07	35.8	3.46	1.79	0.0300187	1.52	0.182686	1.57678	pos
Pyrimidodiazepine	M221T111	221.092	110.7	0.366611	C9H11N5O2	C02587	1.62099e+06	1.85208e+06	51.96	995464	963536	76.56	1.63	0.7	0.0436727	1.36	0.231069	1.07939	pos
Sinapic acid	M225T271	225.076	271.4	0.106631	C11H12O5	C00482	681402	665912	15.67	577681	527214	42.36	1.18	0.24	0.039544	1.4	0.216111	1.08227	pos
Deoxyuridine	M228T412	228.196	412	0.0611498	C9H12N2O5	C00526	4.37896e+08	4.32646e+08	75.58	1.12373e+09	4.66991e+08	106.31	0.39	-1.36	0.0141727	1.85	0.118654	1.51258	pos
Lenticin	M247T229	247.144	228.8	0.307513	C14H18N2O2	C09213	1.34391e+08	1.39862e+08	18.76	1.12645e+08	1.05698e+08	15.88	1.19	0.25	0.0113467	1.95	0.103901	1.43778	pos
1-Methyladenosine	M282T479	282.242	479.4	1.31308	C11H15N5O4	C02494	8.69239e+06	8.64673e+06	7.69	6.30144e+06	6.24882e+06	12.96	1.38	0.46	2.11992e-08	7.67	7.29888e-06	2.97147	pos
Oleic acid	M282T521	282.279	520.7	0.807522	C18H34O2	C00712	8.11221e+06	7.99131e+06	10.32	9.53028e+06	9.72056e+06	13.86	0.85	-0.23	0.00525737	2.28	0.0639615	1.7327	pos
13-L-Hydroperoxylinoleic acid	M295T505	295.226	505.4	3.04851	C18H32O4	C04717	1.23453e+07	1.38724e+07	34.16	8.87402e+06	6.72747e+06	49.79	1.39	0.48	0.024389	1.61	0.162893	1.52143	pos
Aflatoxin B1	M313T315	313.079	315	28.1845	C17H12O6	C06800	4.80702e+06	4.62554e+06	37.35	2.83205e+06	3.12525e+06	68.71	1.7	0.76	0.00326285	2.49	0.0467597	1.6749	pos
3a-Hydroxy-5b-pregnane-20-one	M319T683	319.263	682.8	0.55127	C21H34O2	C05480	7.85657e+06	8.05887e+06	23.52	1.15338e+07	1.00084e+07	27.14	0.68	-0.55	0.000706998	3.15	0.0169041	2.1726	pos
Erucic acid	M338T583_1	338.34	583.2	1.20349	C22H42O2	C08316	6.01696e+08	5.15466e+08	40.37	9.51288e+08	7.11772e+08	47.73	0.63	-0.66	0.0076691	2.12	0.0821937	1.61282	pos
Myriocin	M384T406	384.274	405.8	0.00342356	C21H39NO6	C19914	1.31768e+06	1.28143e+06	11.02	1.45736e+06	1.49131e+06	9.63	0.9	-0.15	0.0128859	1.89	0.112319	1.71977	pos
Vitamin D3	M385T589_2	385.292	588.7	0.27133	C27H44O	C05443	8.0665e+08	7.60547e+08	20.64	6.54307e+08	6.2866e+08	39.22	1.23	0.3	0.0265492	1.58	0.170884	1.18725	pos
alpha-Tocopherol	M430T687	430.38	686.7	3.71765	C29H50O2	C02477	150963	137884	28.72	87162.4	87377.8	40.92	1.73	0.79	0.000351238	3.45	0.0107256	1.98321	pos
3beta,5beta-Ketotriol	M432T371_2	432.312	371.1	0.6762	C27H44O4	C16494	9.55564e+06	8.73022e+06	26.83	1.12123e+07	1.10493e+07	16.16	0.85	-0.23	0.020471	1.69	0.147683	1.44264	pos
HC-toxin	M437T260	437.234	259.7	3.2599	C21H32N4O6	C15676	513821	550009	42.49	752336	790697	21.77	0.68	-0.55	0.0170615	1.77	0.131601	1.74216	pos
3-Dehydro-2-deoxyecdysone	M447T456	447.309	456.4	3.52329	C27H42O5	C16497	4.21536e+06	4.95573e+06	38.86	2.6454e+06	2.23703e+06	49.08	1.59	0.67	0.0206	1.69	0.147996	1.41072	pos
Protoporphyrinogen IX	M568T490_2	568.333	489.6	12.4555	C34H40N4O4	C01079	1.5157e+09	1.17228e+09	54.09	3.28321e+09	3.20379e+09	62.27	0.46	-1.12	0.0390227	1.41	0.214421	1.3482	pos
Hydroquinone	M109T149	109.03	148.6	4.36577	C6H6O2	C00530	1.39943e+07	5.35946e+06	108.98	7.83233e+06	1.2037e+06	155.61	1.79	0.84	0.010867	1.96	0.0428999	1.02076	neg
Fumaric acid	M115T56	115.04	56.3	10.949	C4H4O4	C00122	9.67845e+06	4.76971e+06	93.41	2.0392e+07	1.78558e+07	57.7	0.47	-1.08	0.00763431	2.12	0.0338008	1.23796	neg
alpha-Ketoisovaleric acid	M115T73	115.04	72.6	1.14642	C5H8O3	C00141	2.2763e+08	1.69079e+08	59.43	1.08194e+08	1.00203e+08	53.07	2.1	1.07	0.00189772	2.72	0.0131831	1.40501	neg
Methylmalonic acid	M117T580	116.929	579.9	10.5503	C4H6O4	C02170	2.35577e+09	2.37811e+09	3.84	2.14306e+09	2.13771e+09	5.02	1.1	0.14	6.79846e-06	5.17	0.000336251	1.97909	neg
3-Hydroxybenzyl alcohol glucoside	M123T109	123.046	109	2.81606	C7H8O2	C03351	1.47018e+07	1.47881e+07	4.2	1.33508e+07	1.33744e+07	5.14	1.1	0.14	1.05166e-05	4.98	0.000440966	1.96987	neg
Mesaconate	M129T108_1	129.02	108.2	7.5647	C5H6O4	C01732	1.83748e+06	1.78266e+06	11.53	1.39115e+06	1.4973e+06	35.36	1.32	0.4	0.002134	2.67	0.0142191	1.4314	neg
Tyramine	M136T111	136.077	111.1	1.29339	C8H11NO	C00483	79466.4	87771.1	65.58	152342	111788	71.04	0.52	-0.94	0.0333597	1.48	0.0945947	1.03718	neg
L-2-Hydroxyglutaric acid	M147T431	146.966	431.2	8.23641	C5H8O5	C03196	8.91814e+06	9.0536e+06	25.5	5.70698e+06	5.53079e+06	35.86	1.56	0.64	0.000304336	3.52	0.00382581	1.5831	neg
3-Hydroxyphenylacetic acid	M151T130	151.041	130	2.6483	C8H8O3	C05593	2.56967e+06	2.43242e+06	30.86	1.8529e+06	1.77594e+06	41.05	1.39	0.47	0.0191091	1.72	0.0635832	1.04542	neg
Methyl salicylate	M151T334	151.041	334	3.15147	C8H8O3	C12305	4.6199e+06	4.28236e+06	22.74	2.66054e+06	3.1973e+06	64.08	1.74	0.8	0.000493226	3.31	0.00522569	1.42728	neg
Oxoadipic acid	M159T68	158.979	67.9	9.70729	C6H8O5	C00322	8.02082e+07	6.69939e+07	36.18	5.07751e+07	5.13802e+07	26.36	1.58	0.66	0.00254833	2.59	0.0161216	1.34034	neg
Nicotine	M161T643	160.936	642.6	6.90832	C10H14N2	C00745	4.9267e+07	4.44836e+07	33.72	3.85935e+07	3.29188e+07	42.8	1.28	0.35	0.0291043	1.54	0.0857761	1.0274	neg
Phenyllactate	M165T114	165.056	114.4	1.06631	C9H10O3	C05607	3.39425e+07	3.44903e+07	14.4	2.75514e+07	2.53325e+07	29.32	1.23	0.3	0.00551741	2.26	0.0270605	1.30029	neg
L-4-Hydroxyphenylglycine	M166T406	166.051	406.2	2.26436	C8H9NO3	C12323	5.22994e+06	5.176e+06	8.9	4.84677e+06	4.89921e+06	10.18	1.08	0.11	0.0423196	1.37	0.111604	1.00992	neg
3,4-Dihydroxybenzeneacetic acid	M167T109	167.035	109.2	0.143682	C8H8O4	C01161	1.98269e+08	1.45477e+08	60.7	9.93392e+07	8.60237e+07	56.41	2	1	0.00379547	2.42	0.0209525	1.4125	neg
Diaminopimelic acid	M171T69	171.078	69.4	4.61778	C7H14N2O4	C00666	2.89195e+06	2.8675e+06	19.11	2.10353e+06	2.14042e+06	35.88	1.37	0.46	0.00260327	2.58	0.0163336	1.32977	neg
Shikimic acid	M173T151	173.046	150.6	0.303851	C7H10O5	C00493	5.9604e+06	6.14137e+06	8.91	4.7033e+06	4.62684e+06	22.96	1.27	0.34	0.0002354	3.63	0.00315953	1.64534	neg
Guanidinosuccinic acid	M175T63	174.956	62.6	8.4276	C5H9N3O4	C03139	8.68065e+06	9.26123e+06	39.74	5.6401e+06	5.22183e+06	35.77	1.54	0.62	0.00735199	2.13	0.0329168	1.10789	neg
Cysteinylglycine	M177T369	177.034	369.3	2.12388	C5H10N2O3S	C01419	22838	21963.5	19.47	173221	118323	113.43	0.13	-2.92	3.13049e-05	4.5	0.000851843	1.68914	neg
Homovanillic acid	M181T295	181.055	295.5	23.6171	C9H10O4	C05582	1.17702e+07	5.43276e+06	119.4	3.6927e+06	1.38928e+06	163.91	3.19	1.67	0.00840079	2.08	0.0361088	1.1688	neg
5-Hydroxyindoleacetic acid	M191T430	191.108	429.6	5.77417	C10H9NO3	C05635	1.60114e+06	1.53837e+06	17.27	1028552	1.05992e+06	36.31	1.56	0.64	0.000142992	3.84	0.00228215	1.68938	neg
Gluconic acid	M195T73	195.052	72.8	5.00379	C6H12O7	C00257	5.9993e+06	5.90412e+06	23.59	4.35888e+06	4.45423e+06	23	1.38	0.46	0.000977777	3.01	0.00832988	1.61147	neg
Indolepyruvate	M202T225	202.051	224.6	0.118782	C11H9NO3	C00331	1.00102e+06	988071	48.3	649261	670153	24.57	1.54	0.62	0.0219745	1.66	0.0703732	1.26572	neg
Tryptophan	M204T133	204.087	133.5	16.55	C11H12N2O2	C00806	3.70252e+07	4.52078e+07	57.84	6.46935e+07	5.1093e+07	48.87	0.57	-0.81	0.0181235	1.74	0.0612462	1.18716	neg
N-Acetyl-L-phenylalanine	M206T162	206.083	161.8	3.76547	C11H13NO3	C03519	2.0052e+06	1.89486e+06	35.19	1.40636e+06	1.3223e+06	45.63	1.43	0.51	0.0183282	1.74	0.0617423	1.14007	neg
Deoxyribose 5-phosphate	M213T270_1	213.015	270.3	7.62387	C5H11O7P	C00673	4.19725e+06	4.32625e+06	23.18	3.4372e+06	3.34762e+06	17.3	1.22	0.29	0.020955	1.68	0.0680154	1.08498	neg
12-Hydroxydodecanoic acid	M215T331	215.01	331.4	3.75516	C12H24O3	C08317	231339	232309	24.02	174969	162247	25.53	1.32	0.4	0.00333194	2.48	0.0193511	1.35241	neg
Dodecanedioic acid	M229T268	229.145	268	1.64088	C12H22O4	C02678	9.37622e+06	8.97933e+06	19.75	7.30513e+06	7.55497e+06	24.15	1.28	0.36	0.00780799	2.11	0.034284	1.22369	neg
Thymidine	M242T316	242.177	316.1	3.71178	C10H14N2O5	C00214	3.1616e+07	2.92142e+07	41.24	2.18751e+07	1.92917e+07	35.73	1.45	0.53	0.0113409	1.95	0.044282	1.17682	neg
Sotalol	M253T312_1	253.108	311.9	27.2216	C12H20N2O3S	C07309	7.51637e+06	7.27583e+06	21.96	5.48294e+06	5.28068e+06	26.61	1.37	0.46	0.00189015	2.72	0.0131441	1.40585	neg
Palmitic acid	M255T508	255.232	507.9	0.530881	C16H32O2	C00249	1.6094e+07	1.64175e+07	29.06	2.22449e+07	2.40146e+07	21.81	0.72	-0.47	0.00360325	2.44	0.0202383	1.28636	neg
Formononetin	M267T475	267.197	475.3	20.6239	C16H12O4	C00858	2.29272e+06	2.2168e+06	15.79	3.30273e+06	3.27644e+06	29.7	0.69	-0.53	0.000685059	3.16	0.00648917	1.69104	neg
Dehydroepiandrosterone	M269T504	269.212	504.3	0.394225	C19H28O2	C01227	2.66869e+07	3.01623e+07	34.27	1.65176e+07	1.6181e+07	57.75	1.62	0.69	0.0150887	1.82	0.0540535	1.19852	neg
N2-Malonyl-D-tryptophan	M271T133	271.07	133.4	5.57048	C14H14N2O5	C03414	9.49394e+06	8.8158e+06	34.28	6.47499e+06	6.05678e+06	23.65	1.47	0.55	0.000748668	3.13	0.00690872	1.5984	neg
Phloretin	M273T319	273.077	319.2	2.47549	C15H14O5	C00774	991479	1.01751e+06	17.76	698564	600779	44.76	1.42	0.51	0.000571873	3.24	0.00576611	1.52213	neg
Stearidonic acid	M275T555	275.201	554.6	2.63081	C18H28O2	C16300	3.5826e+07	3.37179e+07	13.93	2.80785e+07	2.75381e+07	15.5	1.28	0.35	0.000123467	3.91	0.00206454	1.78784	neg
2-Ethylhexyl phthalate	M277T383	277.144	382.6	0.44742	C16H22O4	C03343	8.9632e+06	8.48142e+06	25.43	6.81593e+06	6.91641e+06	26.82	1.32	0.4	0.00438324	2.36	0.023178	1.36801	neg
Guanosine	M283T598	283.258	598.1	19.6055	C10H13N5O5	C00387	6.67003e+07	6.34391e+07	18.71	4.55277e+07	4.18865e+07	41.89	1.47	0.55	0.000267955	3.57	0.00346798	1.55269	neg
Luteolin	M285T566	285.243	566.2	2.85991	C15H10O6	C01514	2.83144e+07	2.76157e+07	10.04	1.6734e+07	1.55274e+07	37.84	1.69	0.76	6.66375e-06	5.18	0.00033318	1.93038	neg
17a-Ethynylestradiol	M296T477_1	296.178	476.8	0.337635	C20H24O2	C07534	4.69403e+06	4.71332e+06	17.99	3.69492e+06	3.62152e+06	15.57	1.27	0.35	0.000501873	3.3	0.00528857	1.57022	neg
5'-Methylthioadenosine	M297T519	297.243	519.1	0.411496	C11H15N5O3S	C00170	2.60715e+08	2.59092e+08	32.2	1.72253e+08	1.50466e+08	44.26	1.51	0.6	0.00226438	2.65	0.0148729	1.3507	neg
all-trans-Retinoic acid	M299T556	299.201	556.4	1.15819	C20H28O2	C00777	8.61152e+06	8.74523e+06	24.37	5.4447e+06	5.56357e+06	34.15	1.58	0.66	0.00174497	2.76	0.0124913	1.55353	neg
Docosahexaenoic acid	M327T591_2	327.233	591.2	0.684528	C22H32O2	C06429	2.3837e+09	2.35958e+09	14.84	1.49672e+09	1.50872e+09	55.09	1.59	0.67	0.00136812	2.86	0.0105896	1.4609	neg
Prostaglandin A2	M333T453	333.206	452.7	4.20161	C20H30O4	C05953	3.46259e+06	3.45858e+06	8.29	2.96737e+06	2.94728e+06	16.39	1.17	0.22	0.00140814	2.85	0.0107678	1.36353	neg
2-Hydroxy-6-pentadecylbenzoic acid	M347T569_2	347.256	569.4	8.13232	C22H36O3	C10759	1.22106e+06	1.35435e+06	48.18	1.97635e+06	2.01642e+06	29.59	0.62	-0.69	0.00981507	2.01	0.0400662	1.43401	neg
Tetracosanoic acid	M349T488	349.238	487.5	0.122315	C24H48O2	C08320	1.17612e+07	1.14252e+07	20.17	1.83117e+07	1.65363e+07	48.72	0.64	-0.64	0.00475765	2.32	0.0245735	1.47508	neg
Prostaglandin F2a	M353T378	353.233	378.5	1.20034	C20H34O5	C00639	3.36368e+06	2.92766e+06	37.65	4.71741e+06	4.64094e+06	31.9	0.71	-0.49	0.0134751	1.87	0.0499762	1.203	neg
Cortisol	M361T375	361.163	375.1	2.30124	C21H30O5	C00735	2.29934e+06	2.01082e+06	45.88	4.4874e+06	3.71561e+06	62.29	0.51	-0.96	0.00562835	2.25	0.027428	1.36956	neg
Sphingosine 1-phosphate	M378T461	378.25	460.9	21.6154	C18H38NO5P	C06124	1.12795e+07	1.08131e+07	23.76	7.36215e+06	6.5284e+06	43.31	1.53	0.62	0.000345679	3.46	0.00414626	1.66025	neg
Ursodeoxycholic acid	M391T448	391.283	447.5	5.58102	C24H40O4	C07880	3.13317e+06	3.0535e+06	15.07	4.15147e+06	4.0582e+06	18.02	0.75	-0.41	0.000172718	3.76	0.00257571	1.72662	neg
LysoPA(16_0_0_0)	M409T479_1	409.235	479	2.01351	C19H39O7P	C04036	1.61014e+06	1.34453e+06	87.41	5.91691e+06	6.53243e+06	34.51	0.27	-1.88	0.000689045	3.16	0.00650464	1.96822	neg
Puerarin	M415T590	415.32	590.3	6.79811	C21H20O9	C10524	1.25727e+07	1.28418e+07	15.1	9.02205e+06	9.23502e+06	29.75	1.39	0.48	0.000336831	3.47	0.00408596	1.542	neg
Repaglinide	M452T535	452.262	535.5	12.1611	C27H36N2O4	C07670	1.24898e+06	699501	98.93	5.91845e+06	4.66092e+06	75.56	0.21	-2.24	0.000187615	3.73	0.00271303	1.60724	neg
Glycyrrhetinic acid	M469T540	469.331	540.2	2.3949	C30H46O4	C02283	688847	714241	52.03	1.01426e+06	1.14826e+06	42.75	0.68	-0.56	0.0494403	1.31	0.125165	1.07492	neg
Maslinic acid	M471T619_2	471.344	619.3	7.91176	C30H48O4	C16939	5.38209e+07	5.29336e+07	28.54	8.50178e+07	9.0498e+07	30.8	0.63	-0.66	0.000763483	3.12	0.00702268	1.63617	neg
